# Supplementary material for: Challenges and Achievements in the In Vitro Culture of Balantioides coli: Insights into the Excystation Process
Source: Pathogens. 2025 Jul 23;14(8):725. doi: 10.3390/pathogens14080725 (PMC12389738; doi:10.3390/pathogens14080725)
Supplement: Supplementary file 1 [file pathogens-14-00725-s001.zip]

Archive with 2 entries (2 files):
- Sup. Figure S1.pdf
- Sup. Video S1.avi
